# Supplementary material for: Recurrent Targeted Genes of Hepatitis B Virus in the Liver Cancer Genomes Identified by a Next-Generation Sequencing–Based Approach
Source: PLoS Genet. 2012 Dec 6;8(12):e1003065. doi: 10.1371/journal.pgen.1003065 (PMC3516541; doi:10.1371/journal.pgen.1003065)
Supplement: Table S6 — Enriched GO terms for HBV targets identified. (XLS) [file pgen.1003065.s008.xls]

## Sheet: Sheet1
Table S6. Enriched GO terms for HBV targeted genes.
GO Terms	TOTAL GENES	CHANGED GENES	ENRICHMENT	LOG10(p)	CUMULATIVE NUMBER OF CATEGORIES	CUMULATIVE RANDOMS LOWER BOUND	CUMULATIVE RANDOMS MEAN	CUMULATIVE RANDOMS UPPER BOUND	FALSE DISCOVERY RATE
GO:0004115_3'_5'-cyclic-AMP_phosphodiesterase_activity	15	3	21.3926	-3.47731	1	-0.568249	0.44	1.44825	0.44
GO:0004112_cyclic-nucleotide_phosphodiesterase_activity	20	3	16.0444	-3.0932	3	-0.755921	1.1	2.95592	0.366667
GO:0004114_3'_5'-cyclic-nucleotide_phosphodiesterase_activity	20	3	16.0444	-3.0932	3	-0.755921	1.1	2.95592	0.366667
GO:0030618_transforming_growth_factor_beta_receptor__pathway-specific_cytoplasmic_mediator_activity	5	2	42.7852	-3.07046	5	-0.799018	1.45	3.69902	0.29
GO:0034661_ncRNA_catabolic_process	5	2	42.7852	-3.07046	5	-0.799018	1.45	3.69902	0.29			-2
GO:0005615_extracellular_space	381	11	3.08817	-3.06895	6	-0.799018	1.45	3.69902	0.241667
GO:0009605_response_to_external_stimulus	577	14	2.59529	-3.02802	7	-0.828707	1.67	4.16871	0.238571
GO:0071310_cellular_response_to_organic_substance	275	9	3.50061	-2.96754	8	-0.737668	1.86	4.45767	0.2325
GO:0002294_CD4-positive__alpha-beta_T_cell_differentiation_involved_in_immune_response	6	2	35.6543	-2.89703	10	-0.627667	2.38	5.38767	0.238
GO:0042093_T-helper_cell_differentiation	6	2	35.6543	-2.89703	10	-0.627667	2.38	5.38767	0.238
GO:0001906_cell_killing	24	3	13.3704	-2.85569	11	-0.648494	2.48	5.60849	0.225455
GO:0044421_extracellular_region_part	473	12	2.71365	-2.81886	12	-0.708118	2.58	5.86812	0.215
GO:0002287_alpha-beta_T_cell_activation_involved_in_immune_response	7	2	30.5608	-2.75356	17	-0.458681	3.18	6.81868	0.187059
GO:0002292_T_cell_differentiation_involved_in_immune_response	7	2	30.5608	-2.75356	17	-0.458681	3.18	6.81868	0.187059
GO:0002293_alpha-beta_T_cell_differentiation_involved_in_immune_response	7	2	30.5608	-2.75356	17	-0.458681	3.18	6.81868	0.187059
GO:0031640_killing_of_cells_of_another_organism	7	2	30.5608	-2.75356	17	-0.458681	3.18	6.81868	0.187059
GO:0071383_cellular_response_to_steroid_hormone_stimulus	7	2	30.5608	-2.75356	17	-0.458681	3.18	6.81868	0.187059
GO:0043367_CD4-positive__alpha_beta_T_cell_differentiation	8	2	26.7407	-2.63128	19	-0.469456	4.29	9.04946	0.225789
GO:0046527_glucosyltransferase_activity	8	2	26.7407	-2.63128	19	-0.469456	4.29	9.04946	0.225789
GO:0040011_locomotion	654	14	2.28973	-2.51854	20	-0.483661	5.48	11.4437	0.274
GO:0031012_extracellular_matrix	153	6	4.19463	-2.51028	21	-0.527727	5.53	11.5877	0.263333
GO:0000904_cell_morphogenesis_involved_in_differentiation	386	10	2.77106	-2.48785	22	-0.533705	5.67	11.8737	0.257727
GO:0032870_cellular_response_to_hormone_stimulus	209	7	3.58249	-2.46557	23	-0.512629	5.79	12.0926	0.251739
GO:0005576_extracellular_region	739	15	2.1711	-2.44862	24	-0.326514	6.01	12.3465	0.250417
GO:0005072_transforming_growth_factor_beta_receptor__cytoplasmic_mediator_activity	10	2	21.3926	-2.43053	25	-0.207846	6.75	13.7078	0.27
GO:0042221_response_to_chemical_stimulus	1218	21	1.84419	-2.39744	26	-0.249808	6.94	14.1298	0.266923
GO:0002286_T_cell_activation_involved_in_immune_response	11	2	19.4478	-2.34603	27	-0.135906	7.83	15.7959	0.29
GO:0005977_glycogen_metabolic_process	36	3	8.91358	-2.34348	28	-0.039713	8.01	16.0597	0.286071
GO:0007411_axon_guidance	280	8	3.05608	-2.32904	29	-0.048462	8.14	16.3285	0.28069
GO:0071495_cellular_response_to_endogenous_stimulus	223	7	3.35758	-2.31171	30	0.067887	8.3	16.5321	0.276667
GO:0006073_cellular_glucan_metabolic_process	37	3	8.67267	-2.30969	32	-0.037222	8.47	16.9772	0.264688
GO:0044042_glucan_metabolic_process	37	3	8.67267	-2.30969	32	-0.037222	8.47	16.9772	0.264688
GO:0035196_production_of_miRNAs_involved_in_gene_silencing_by_miRNA	12	2	17.8272	-2.26949	33	0.207349	9.41	18.6127	0.285152
GO:0010033_response_to_organic_substance	483	11	2.43601	-2.26592	34	0.207349	9.41	18.6127	0.276765
GO:0015721_bile_acid_and_bile_salt_transport	13	2	16.4558	-2.19959	38	0.653049	10.9	21.147	0.286842
GO:0031050_dsRNA_fragmentation	13	2	16.4558	-2.19959	38	0.653049	10.9	21.147	0.286842
GO:0070918_production_of_small_RNA_involved_in_gene_silencing_by_RNA	13	2	16.4558	-2.19959	38	0.653049	10.9	21.147	0.286842
GO:0071359_cellular_response_to_dsRNA	13	2	16.4558	-2.19959	38	0.653049	10.9	21.147	0.286842
GO:0000902_cell_morphogenesis	427	10	2.50499	-2.18208	39	0.744669	11.19	21.6353	0.286923
GO:0033273_response_to_vitamin	42	3	7.64021	-2.15481	40	0.850815	11.62	22.3892	0.2905
GO:0033276_transcription_factor_TFTC_complex	14	2	15.2804	-2.13529	42	1.09682	12.6	24.1032	0.3
GO:0046632_alpha-beta_T_cell_differentiation	14	2	15.2804	-2.13529	42	1.09682	12.6	24.1032	0.3
GO:0016051_carbohydrate_biosynthetic_process	133	5	4.02116	-2.09013	43	1.29007	13.31	25.3299	0.309535
GO:0043331_response_to_dsRNA	15	2	14.2617	-2.07578	44	1.73751	14.19	26.6425	0.3225
GO:0044262_cellular_carbohydrate_metabolic_process	247	7	3.03134	-2.0757	45	1.74483	14.2	26.6552	0.315556
GO:0044264_cellular_polysaccharide_metabolic_process	45	3	7.13086	-2.07154	46	1.92876	14.36	26.7912	0.312174
GO:0032989_cellular_component_morphogenesis	444	10	2.40908	-2.06774	47	1.89276	14.45	27.0072	0.307447
GO:0006935_chemotaxis	381	9	2.52668	-2.03133	49	2.02716	15.06	28.0928	0.307347
GO:0042330_taxis	381	9	2.52668	-2.03133	49	2.02716	15.06	28.0928	0.307347
GO:0030154_cell_differentiation	902	16	1.89735	-2.02526	50	2.00709	15.1	28.1929	0.302
GO:0032355_response_to_estradiol_stimulus	16	2	13.3704	-2.02043	51	2.29385	15.93	29.5661	0.312353
GO:0031093_platelet_alpha_granule_lumen	47	3	6.82742	-2.01945	55	2.36661	16.07	29.7734	0.292182
GO:0031983_vesicle_lumen	47	3	6.82742	-2.01945	55	2.36661	16.07	29.7734	0.292182
GO:0034774_secretory_granule_lumen	47	3	6.82742	-2.01945	55	2.36661	16.07	29.7734	0.292182
GO:0060205_cytoplasmic_membrane-bounded_vesicle_lumen	47	3	6.82742	-2.01945	55	2.36661	16.07	29.7734	0.292182
GO:0070887_cellular_response_to_chemical_stimulus	524	11	2.24541	-2.01071	56	2.43061	16.2	29.9694	0.289286
GO:0016043_cellular_component_organization	2115	30	1.5172	-2.00355	57	2.3442	16.24	30.1358	0.284912
