# Supplementary material for: Recurrent Targeted Genes of Hepatitis B Virus in the Liver Cancer Genomes Identified by a Next-Generation Sequencing–Based Approach
Source: PLoS Genet. 2012 Dec 6;8(12):e1003065. doi: 10.1371/journal.pgen.1003065 (PMC3516541; doi:10.1371/journal.pgen.1003065)
Supplement: Table S7 — Enriched INTERPRO domains for HBV targets identified. (XLS) [file pgen.1003065.s009.xls]

## Sheet: Sheet1
Table S7. Enriched INTERPRO domains HBV targets with EASE value < 0.05
Category	Term	Count	%	PValue	Genes	List Total	Pop Hits	Pop Total	Fold Enrichment	Bonferroni	Benjamini	FDR
INTERPRO	IPR008957:Fibronectin, type III-like fold	7	4.43038	0.00447533	PTPRJ, CNTN6, IL12B, MYOM1, FNDC3B, LRFN2, FN1	140	184	16659	4.5269	0.845246	0.845246	6.09808
INTERPRO	IPR003961:Fibronectin, type III	7	4.43038	0.00522451	PTPRJ, CNTN6, IL12B, MYOM1, FNDC3B, LRFN2, FN1	140	190	16659	4.38395	0.886856	0.663631	7.0845
INTERPRO	IPR002073:3'5'-cyclic nucleotide phosphodiesterase	3	1.89873	0.0130839	PDE7A, PDE4B, PDE11A	140	21	16659	16.999	0.995826	0.838988	16.8686
INTERPRO	IPR003607:Metal-dependent phosphohydrolase, HD region	3	1.89873	0.0169183	PDE7A, PDE4B, PDE11A	140	24	16659	14.8741	0.999173	0.830442	21.2865
INTERPRO	IPR002219:Protein kinase C-like, phorbol ester/diacylglycerol binding	4	2.53165	0.018468	HMHA1, BRAF, CIT, MLL3	140	67	16659	7.10405	0.999571	0.787944	23.0093
INTERPRO	IPR017956:AT hook, DNA-binding, conserved site	3	1.89873	0.021169	SCML4, MLL3, MLL4	140	27	16659	13.2214	0.999864	0.773152	25.9285
INTERPRO	IPR013098:Immunoglobulin I-set	5	3.16456	0.0284959	LINGO2, CNTN6, FSTL5, MYOM1, LRFN2	140	138	16659	4.31134	0.999994	0.820588	33.3381
INTERPRO	IPR003598:Immunoglobulin subtype 2	6	3.79747	0.0287678	LINGO2, CNTN6, FSTL5, IL12B, MYOM1, LRFN2	140	205	16659	3.48272	0.999995	0.78082	33.5993
INTERPRO	IPR003962:Fibronectin, type III subdomain	3	1.89873	0.0325798	MYOM1, FNDC3B, FN1	140	34	16659	10.4994	0.999999	0.783679	37.1632
INTERPRO	IPR018516:FY-rich, C-terminal subgroup	2	1.26582	0.0329629	MLL3, MLL4	140	4	16659	59.4964	0.999999	0.75201	37.5113
INTERPRO	IPR008160:Collagen triple helix repeat	4	2.53165	0.0331874	C1QTNF7, COL18A1, COL6A2, COL4A6	140	84	16659	5.66633	0.999999	0.720956	37.7145
INTERPRO	IPR013032:EGF-like region, conserved site	7	4.43038	0.0363428	NRG3, MASP2, NELL1, LRP1B, ADAM21, NRXN1, FN1	140	293	16659	2.84283	1	0.722892	40.5062
INTERPRO	IPR003888:FY-rich, N-terminal	2	1.26582	0.0410336	MLL3, MLL4	140	5	16659	47.5971	1	0.738358	44.4423
INTERPRO	IPR003889:FY-rich, C-terminal	2	1.26582	0.0410336	MLL3, MLL4	140	5	16659	47.5971	1	0.738358	44.4423
INTERPRO	IPR018518:FY-rich, N-terminal subgroup	2	1.26582	0.0410336	MLL3, MLL4	140	5	16659	47.5971	1	0.738358	44.4423
INTERPRO	IPR000152:EGF-type aspartate/asparagine hydroxylation conserved site	4	2.53165	0.0475414	MASP2, NELL1, LRP1B, NRXN1	140	97	16659	4.90692	1	0.764806	49.5036
INTERPRO	IPR015722:MLL Transcription Factor	2	1.26582	0.0490375	MLL3, MLL4	140	6	16659	39.6643	1	0.752031	50.6049
INTERPRO	IPR013790:Dwarfin	2	1.26582	0.0648468	SMAD5, SMAD1	140	8	16659	29.7482	1	0.825035	60.9561
INTERPRO	IPR001132:SMAD domain, Dwarfin-type	2	1.26582	0.0648468	SMAD5, SMAD1	140	8	16659	29.7482	1	0.825035	60.9561
INTERPRO	IPR013019:MAD homology, MH1	2	1.26582	0.0648468	SMAD5, SMAD1	140	8	16659	29.7482	1	0.825035	60.9561
INTERPRO	IPR002219:Protein kinase C, phorbol ester/diacylglycerol binding	3	1.89873	0.0653006	HMHA1, BRAF, CIT	140	50	16659	7.13957	1	0.808431	61.221
INTERPRO	IPR016060:Complement control module	3	1.89873	0.0819725	IL2RA, MASP2, FN1	140	57	16659	6.26278	1	0.861467	69.8732
INTERPRO	IPR006210:EGF-like	5	3.16456	0.0877924	FRAS1, NRG3, NELL1, LRP1B, NRXN1	140	201	16659	2.96002	1	0.86626	72.4445
INTERPRO	IPR000261:EPS15 homology (EH)	2	1.26582	0.0880728	EPS15, REPS1	140	11	16659	21.6351	1	0.853049	72.5631
INTERPRO	IPR003619:MAD homology 1, Dwarfin-type	2	1.26582	0.0956868	SMAD5, SMAD1	140	12	16659	19.8321	1	0.863637	75.6075
