# Supplementary material for: Recurrent Targeted Genes of Hepatitis B Virus in the Liver Cancer Genomes Identified by a Next-Generation Sequencing–Based Approach
Source: PLoS Genet. 2012 Dec 6;8(12):e1003065. doi: 10.1371/journal.pgen.1003065 (PMC3516541; doi:10.1371/journal.pgen.1003065)
Supplement: Table S8 — Enriched KEGG pathways for HBV targets identified. (XLS) [file pgen.1003065.s010.xls]

## Sheet: Sheet1
Table S8. Enriched KEGG pathways HBV targets with EASE score < 0.05
Category	Term	Count	%	PValue	Genes	List Total	Pop Hits	Pop Total	Fold Enrichment	Bonferroni	Benjamini	FDR
KEGG_PATHWAY	hsa05221:Acute myeloid leukemia	5	3.16456	0.00462211	BRAF, PIK3CB, SOS1, RARA, ZBTB16	61	58	5085	7.18626	0.382338	0.382338	5.0482
KEGG_PATHWAY	hsa04012:ErbB signaling pathway	5	3.16456	0.0188365	NRG3, ERBB4, BRAF, PIK3CB, SOS1	61	87	5085	4.79084	0.86161	0.627992	19.1541
KEGG_PATHWAY	hsa04510:Focal adhesion	7	4.43038	0.030071	BRAF, PGF, PIK3CB, SOS1, COL6A2, COL4A6, FN1	61	201	5085	2.90311	0.958221	0.653009	28.9219
KEGG_PATHWAY	hsa05211:Renal cell carcinoma	4	2.53165	0.0489669	BRAF, PGF, PIK3CB, SOS1	61	70	5085	4.76347	0.994601	0.728927	42.9573
KEGG_PATHWAY	hsa04512:ECM-receptor interaction	4	2.53165	0.0760343	COL6A2, SV2C, COL4A6, FN1	61	84	5085	3.96956	0.999732	0.806962	58.6963
KEGG_PATHWAY	hsa04914:Progesterone-mediated oocyte maturation	4	2.53165	0.0803487	BRAF, PIK3CB, CDC27, CCNA2	61	86	5085	3.87724	0.999835	0.765864	60.8022
KEGG_PATHWAY	hsa05200:Pathways in cancer	8	5.06329	0.0893945	BRAF, PGF, PIK3CB, SOS1, RARA, ZBTB16, COL4A6, FN1	61	328	5085	2.03319	0.999941	0.75125	64.9038
