# Supplementary material for: Recurrent Targeted Genes of Hepatitis B Virus in the Liver Cancer Genomes Identified by a Next-Generation Sequencing–Based Approach
Source: PLoS Genet. 2012 Dec 6;8(12):e1003065. doi: 10.1371/journal.pgen.1003065 (PMC3516541; doi:10.1371/journal.pgen.1003065)
Supplement: Table S9 — Bed file for the HBV integration sites. (TXT) [file pgen.1003065.s011.txt]

chr4	171089638	171089738	AADAT_UIS	4202	+
chr2	204294882	204294982	ABI2_UIS	122	+
chr16	20494922	20495022	ACSM2A_UIS	1449	+
chr12	81595768	81595868	ACSS3_UIS	2062	+
chr4	100228466	100228566	ADH1B_UIS	811	+
chr10	112957941	112958041	ADRA2A_UIS	484040	+
chr10	112957941	112958041	ADRA2A_UIS	32195	+
chr12	19728894	19728994	AEBP2_UIS	4960	+
chr10	5254286	5254386	AKR1C4_UIS	1453	+
chr4	74270267	74270367	ALB_UIS	61810	+
chr12	38719823	38719923	ALG10B_UIS	30554	+
chrX	110931934	110932034	ALG13_UIS	131	+
chr2	29505922	29506022	ALK_UIS	15568	+
chr2	233330608	233330708	ALPI_UIS	11626	+
chr7	38624905	38625005	AMPH_UIS	44022	+
chr7	36797473	36797573	AOAH_UIS	15300	+
chr22	36670131	36670231	APOL1_UIS	536	+
chr17	12767992	12768092	ARHGAP44_UIS	4735	+
chr11	120259620	120259720	ARHGEF12_UIS	862	+
chr11	120345441	120345541	ARHGEF12_UIS	3607	+
chr8	87172552	87172652	ATP6V0D2_UIS	6932	+
chr18	55448092	55448192	ATP8B1_UIS	466	+
chr22	43501663	43501763	BIK_UIS	9882	+
chr7	140526924	140527024	BRAF_UIS	658	+
chr10	77459368	77459468	C10orf11_UIS	1254	+
chr12	40068731	40068831	C12orf40_UIS	615	+
chr14	70932989	70933089	C14orf55_UIS	4606	+
chr4	15423897	15423997	C1QTNF7_UIS	2363	+
chr3	43181122	43181222	C3orf39_UIS	1259	+
chr8	58214918	58215018	C8orf71_UIS	10353	+
chr8	58214918	58215018	C8orf71_UIS	3637	+
chr9	132053244	132053344	C9orf106_UIS	301	+
chr9	15656924	15657024	C9orf93_UIS	250	+
chr5	110522617	110522717	CAMK4_UIS	1878	+
chr4	77243884	77243984	CCDC158_UIS	835	+
chr4	122742990	122743090	CCNA2_UIS	73841	+
chr4	122742990	122743090	CCNA2_UIS	9198	+
chr6	100012635	100012735	CCNC_UIS	878	+
chr17	45213097	45213197	CDC27_UIS	2684	+
chr5	24607218	24607318	CDH10_UIS	470	+
chr16	61724123	61724223	CDH8_UIS	6882	+
chr7	40061643	40061743	CDK13_UIS	2255	+
chr11	47525162	47525262	CELF1_UIS	7279	+
chr10	11154668	11154768	CELF2_UIS	92	+
chr3	134285053	134285153	CEP63_UIS	187	+
chr1	111789659	111789759	CHI3L2_UIS	174	+
chr2	175641210	175641310	CHRNA1_UIS	255	+
chr12	120121955	120122055	CIT_UIS	693	+
chr3	1171741	1171841	CNTN6_UIS	66086	+
chr21	46927655	46927755	COL18A1_UIS	2632	+
chrX	107423631	107423731	COL4A6_UIS	1849	+
chr21	47541905	47542005	COL6A2_UIS	322	+
chr4	73839361	73839461	COX18_UIS	125	+
chr2	211476762	211476862	CPS1_UIS	91537	+
chr1	37026302	37026402	CSF3R_UIS	773	+
chr15	44810615	44810715	CTDSPL2_UIS	2082	+
chr10	96804432	96804532	CYP2C8_UIS	261343	+
chr10	96817072	96817172	CYP2C8_UIS	6742	+
chr11	83192185	83192285	DLG2_UIS	168	+
chr15	100354564	100354664	DNM1P46_UIS	326	+
chr8	105486312	105486412	DPYS_UIS	46	+
chr6	4136331	4136431	ECI2_UIS	442	+
chr6	132181732	132181832	ENPP1_UIS	5013	+
chr1	23288211	23288311	EPHB2_UIS	6644	+
chr1	51899164	51899264	EPS15_UIS	60	+
chr2	213009434	213009534	ERBB4_UIS	792607	+
chr16	23703217	23703317	ERN2_UIS	6616	+
chr1	217144068	217144168	ESRRG_UIS	7369	+
chr4	5718705	5718805	EVC_UIS	8951	+
chr14	69718082	69718182	EXD2_UIS	35	+
chr17	47840931	47841031	FAM117A_UIS	10665	+
chr3	122108695	122108795	FAM162A_UIS	1844	+
chr17	66698069	66698169	FAM20A_UIS	61	+
chr7	173848	173948	FAM20C_UIS	6163	+
chr5	107360997	107361097	FBXL17_UIS	957	+
chr5	15878437	15878537	FBXL7_UIS	196	+
chr4	153876460	153876560	FHDC1_UIS	318	+
chr18	33918151	33918251	FHOD3_UIS	5412	+
chr13	40709596	40709696	FLJ42392_UIS	81131	+
chr2	216249015	216249115	FN1_UIS	36268	+
chr2	216252251	216252351	FN1_UIS	1054	+
chr2	216254297	216254397	FN1_UIS	631	+
chr2	216274425	216274525	FN1_UIS	301	+
chr2	216293206	216293306	FN1_UIS	33209	+
chr17	80678527	80678627	FN3KRP_UIS	30405	+
chr3	172083619	172083719	FNDC3B_UIS	15775	+
chr4	78998709	78998809	FRAS1_UIS	30826	+
chr4	162937898	162937998	FSTL5_UIS	1331	+
chr7	151705761	151705861	GALNTL5_UIS	2771	+
chr5	141379511	141379611	GNPDA1_UIS	2690	+
chr13	95067270	95067370	GPC6_UIS	1057	+
chr4	93714283	93714383	GRID2_UIS	125	+
chr7	126145021	126145121	GRM8_UIS	127769	+
chr12	21753771	21753871	GYS2_UIS	453	+
chr6	26158558	26158658	HIST1H2BD_UIS	3221	+
chr19	1085392	1085492	HMHA1_UIS	256	+
chr19	19066606	19066706	HOMER3_UIS	678	+
chr10	100854817	100854917	HPSE2_UIS	1214	+
chr3	186380136	186380236	HRG_UIS	504	+
chr17	47157562	47157662	IGF2BP1_UIS	167567	+
chr5	158753310	158753410	IL12B_UIS	568	+
chr3	190235915	190236015	IL1RAP_UIS	2776	+
chr10	6102701	6102801	IL2RA_UIS	2968	+
chr8	82535550	82535650	IMPA1_UIS	460	+
chr6	76670249	76670349	IMPG1_UIS	431	+
chr19	41244616	41244716	ITPKC_UIS	3440	+
chr17	40267431	40267531	KAT2A_UIS	1293	+
chr3	127731525	127731625	KBTBD12_UIS	159	+
chr14	75121559	75121659	KIAA0317_UIS	291	+
chr3	183249524	183249624	KLHL6_UIS	636	+
chr1	75563398	75563498	LHX8_UIS	1005	+
chr6	105479066	105479166	LIN28B_UIS	304	+
chr7	65867088	65867188	LINC00174_UIS	76342	+
chr9	28048670	28048770	LINGO2_UIS	4292	+
chr7	156571111	156571211	LMBR1_UIS	1917	+
chr12	95486	95586	LOC100288778_UIS	119	+
chr4	14022387	14022487	LOC152742_UIS	361	+
chr10	45447575	45447675	LOC220980_UIS	96735	+
chr5	6554689	6554789	LOC255167_UIS	157	+
chr5	158867874	158867974	LOC285627_UIS	10522	+
chr19	35045301	35045401	LOC643719_UIS	4419	+
chr13	47060983	47061083	LRCH1_UIS	79	+
chr6	40453500	40453600	LRFN2_UIS	1101	+
chr2	141083418	141083518	LRP1B_UIS	703	+
chr15	101546222	101546322	LRRK1_UIS	582	+
chr4	140946681	140946781	MAML3_UIS	14654	+
chr1	11103973	11104073	MASP2_UIS	2023	+
chr5	65759663	65759763	MAST4_UIS	387	+
chr3	152077135	152077235	MBNL1_UIS	48	+
chr6	131924890	131924990	MED23_UIS	3090	+
chr19	47908418	47908518	MEIS3_UIS	9041	+
chr2	32068106	32068206	MEMO1_UIS	4316	+
chr7	128204989	128205089	METTL2B_UIS	310	+
chr7	1402609	1402709	MICALL2_UIS	839	+
chr7	129410739	129410839	MIR182_UIS	68	+
chr4	117330071	117330171	MIR1973_UIS	15451	+
chr4	117330071	117330171	MIR1973_UIS	3250	+
chr6	51999231	51999331	MIR206_UIS	90	+
chr11	11684939	11685039	MIR4299_UIS	52	+
chr5	7255840	7255940	MIR4454_UIS	236	+
chr20	58904481	58904581	MIR4533_UIS	107	+
chr16	9362868	9362968	MIR548X_UIS	275	+
chr10	130051027	130051127	MKI67_UIS	7547	+
chr7	151934960	151935060	MLL3_UIS	631	+
chr19	36213719	36213819	MLL4_UIS	4468	+
chr11	1696955	1697055	MOB2_UIS	22742	+
chr2	216856472	216856572	MREG_UIS	840	+
chr5	16883321	16883421	MYO10_UIS	650	+
chr18	3201778	3201878	MYOM1_UIS	17222	+
chr9	100807068	100807168	NANS_UIS	103	+
chr11	20703915	20704015	NELL1_UIS	129	+
chr6	124217687	124217787	NKAIN2_UIS	123237	+
chr10	83916412	83916512	NRG3_UIS	73961	+
chr2	51035849	51035949	NRXN1_UIS	31154	+
chr14	80385490	80385590	NRXN3_UIS	1270	+
chr15	102327821	102327921	OR4F6_UIS	21656	+
chr9	118863578	118863678	PAPPA_UIS	2126	+
chr3	122246915	122247015	PARP9_UIS	7428	+
chr1	18929088	18929188	PAX7_UIS	8389	+
chr2	178561279	178561379	PDE11A_UIS	84	+
chr1	66609469	66609569	PDE4B_UIS	278	+
chr8	66646980	66647080	PDE7A_UIS	10926	+
chr14	75428765	75428865	PGF_UIS	1864	+
chr5	114599279	114599379	PGGT1B_UIS	3293	+
chr20	58053923	58054023	PHACTR3_UIS	95079	+
chr20	58053923	58054023	PHACTR3_UIS	3505	+
chr1	28785619	28785719	PHACTR4_UIS	216	+
chr1	28819591	28819691	PHACTR4_UIS	491	+
chr12	9089956	9090056	PHC1_UIS	6030	+
chr3	138408800	138408900	PIK3CB_UIS	7765	+
chr20	8629711	8629811	PLCB1_UIS	1858	+
chr1	242599019	242599119	PLD5_UIS	5993	+
chr7	132158848	132158948	PLXNA4_UIS	10098	+
chr7	132358062	132358162	PLXNA4_UIS	521	+
chr17	15087962	15088062	PMP22_UIS	3553	+
chr12	63181366	63181466	PPM1H_UIS	256	+
chr8	48815058	48815158	PRKDC_UIS	700	+
chr17	65362880	65362980	PSMD12_UIS	2875	+
chr11	48190116	48190216	PTPRJ_UIS	9668	+
chr3	110940253	110940353	PVRL3_UIS	8248	+
chr8	52209391	52209491	PXDNL_UIS	5646	+
chr17	40289668	40289768	RAB5C_UIS	714	+
chr17	17636606	17636706	RAI1_UIS	320	+
chr12	68942537	68942637	RAP1B_UIS	31	+
chr17	38507040	38507140	RARA_UIS	9045	+
chr16	6075152	6075252	RBFOX1_UIS	4565	+
chr16	7464068	7464168	RBFOX1_UIS	358	+
chr10	95357767	95357867	RBP4_UIS	127	+
chr6	139254363	139254463	REPS1_UIS	2877	+
chrX	46948800	46948900	RGN_UIS	1297	+
chr15	76683967	76684067	SCAPER_UIS	120	+
chr6	108041230	108041330	SCML4_UIS	23599	+
chrX	118787064	118787164	SEPT1_UIS	15550	+
chr1	67969693	67969793	SERBP1_UIS	19163	+
chr3	167570121	167570221	SERPINI1_UIS	1150	+
chr2	180040114	180040214	SESTD1_UIS	1532	+
chr3	4237000	4237100	SETMAR_UIS	425	+
chr8	41175965	41176065	SFRP1_UIS	554	+
chr14	36964060	36964160	SFTA3_UIS	795	+
chr1	249079953	249080053	SH3BP5L_UIS	15601	+
chr2	45157820	45157920	SIX3_UIS	911	+
chr5	54650813	54650913	SKIV2L2_UIS	579	+
chr12	40172846	40172946	SLC2A13_UIS	22758	+
chr1	8307107	8307207	SLC45A1_UIS	6278	+
chr3	57863013	57863113	SLMAP_UIS	14482	+
chr4	146451329	146451429	SMAD1_UIS	8441	+
chr5	135491847	135491947	SMAD5_UIS	20953	+
chr5	135491847	135491947	SMAD5_UIS	310	+
chr5	135491851	135491951	SMAD5_UIS	1124	+
chr2	39345630	39345730	SOS1_UIS	2397	+
chr12	23851117	23851217	SOX5_UIS	7109	+
chr11	15854939	15855039	SOX6_UIS	529	+
chr11	14278369	14278469	SPON1_UIS	56	+
chr4	88870519	88870619	SPP1_UIS	3331	+
chr1	54742643	54742743	SSBP3_UIS	8119	+
chr8	53162294	53162394	ST18_UIS	4638	+
chr1	77316980	77317080	ST6GALNAC5_UIS	3526	+
chr8	23846793	23846893	STC1_UIS	204	+
chr1	180978659	180978759	STX6_UIS	1196	+
chr5	75380870	75380970	SV2C_UIS	469	+
chr8	38623147	38623247	TACC1_UIS	8798	+
chr8	120776729	120776829	TAF2_UIS	4216	+
chr6	159527872	159527972	TAGAP_UIS	12932	+
chr6	42737115	42737215	TBCC_UIS	19086	+
chr8	74839704	74839804	TCEB1_UIS	4849	+
chr5	1295135	1295235	TERT_UIS	46659	+
chr5	1295396	1295496	TERT_UIS	2724	+
chr5	1295441	1295541	TERT_UIS	3789	+
chr5	1295563	1295663	TERT_UIS	2853	+
chr5	1295715	1295815	TERT_UIS	7445	+
chr5	1295715	1295815	TERT_UIS	259	+
chr5	1298846	1298946	TERT_UIS	47491	+
chr5	1298846	1298946	TERT_UIS	2941	+
chr12	44745756	44745856	TMEM117_UIS	3611	+
chr12	125939919	125940019	TMEM132B_UIS	105	+
chr15	42504934	42505034	TMEM87A_UIS	6194	+
chr8	98334180	98334280	TSPYL5_UIS	2611	+
chr1	78219985	78220085	USP33_UIS	412	+
chr10	11490590	11490690	USP6NL_UIS	616	+
chr1	7926198	7926298	UTS2_UIS	644	+
chr2	167976040	167976140	XIRP2_UIS	225	+
chr11	113964191	113964291	ZBTB16_UIS	244	+
chr16	75184888	75184988	ZFP1_UIS	13492	+
chr20	52267026	52267126	ZNF217_UIS	159	+
chr9	116818177	116818277	ZNF618_UIS	5969	+
chr7	88894615	88894715	ZNF804B_UIS	370	+
chrY	10026562	10026662	unknown_UIS	18386	+
chr5	12322895	12322995	unknown_UIS	391249	+
chrY	13430104	13430204	unknown_UIS	2429	+
chr17	14551118	14551218	unknown_UIS	3764	+
chr21	20835058	20835158	unknown_UIS	2739	+
chr17	21668864	21668964	unknown_UIS	921	+
chr12	28949650	28949750	unknown_UIS	9777	+
chr6	29669332	29669432	unknown_UIS	22998	+
chr6	31171359	31171459	unknown_UIS	3624	+
chr9	31699788	31699888	unknown_UIS	8297	+
chr9	31699788	31699888	unknown_UIS	3264	+
chr4	34370376	34370476	unknown_UIS	7436	+
chr11	37469331	37469431	unknown_UIS	502	+
chr17	43684755	43684855	unknown_UIS	246	+
chr10	48663879	48663979	unknown_UIS	1512	+
chr8	50495164	50495264	unknown_UIS	17007	+
chr8	50495165	50495265	unknown_UIS	15856	+
chr2	51654161	51654261	unknown_UIS	65576	+
chr13	56598122	56598222	unknown_UIS	3878	+
chr2	57483218	57483318	unknown_UIS	362	+
chr18	57749625	57749725	unknown_UIS	18297	+
chr12	58839508	58839608	unknown_UIS	218	+
chr13	59921279	59921379	unknown_UIS	435	+
chr18	63872035	63872135	unknown_UIS	963	+
chr18	71371488	71371588	unknown_UIS	3213	+
chr3	73999316	73999416	unknown_UIS	454	+
chr14	82618251	82618351	unknown_UIS	23653	+
chr13	82830019	82830119	unknown_UIS	70014	+
chr3	82847401	82847501	unknown_UIS	86716	+
chr6	83333834	83333934	unknown_UIS	4249	+
chr3	83759203	83759303	unknown_UIS	461	+
chr3	84044103	84044203	unknown_UIS	69453	+
chr12	85057969	85058069	unknown_UIS	7876	+
chr11	87566555	87566655	unknown_UIS	14723	+
chr11	87655897	87655997	unknown_UIS	4847	+
chr1	90965993	90966093	unknown_UIS	5520	+
chr15	95266422	95266522	unknown_UIS	4529	+
chr15	95266422	95266522	unknown_UIS	84	+
chr7	97055822	97055922	unknown_UIS	459	+
chr2	103820709	103820809	unknown_UIS	560	+
chr13	107670614	107670714	unknown_UIS	80	+
chrX	108297754	108297854	unknown_UIS	109	+
chrX	120640699	120640799	unknown_UIS	544	+
chr4	136159337	136159437	unknown_UIS	354	+
chr2	139079156	139079256	unknown_UIS	192	+
chr3	144301241	144301341	unknown_UIS	6570	+
chr3	146605790	146605890	unknown_UIS	1522	+
chr3	181097670	181097770	unknown_UIS	7932	+
chr2	194091223	194091323	unknown_UIS	499	+
chr2	196312463	196312563	unknown_UIS	263	+
