# Supplementary material for: Recurrent Targeted Genes of Hepatitis B Virus in the Liver Cancer Genomes Identified by a Next-Generation Sequencing–Based Approach
Source: PLoS Genet. 2012 Dec 6;8(12):e1003065. doi: 10.1371/journal.pgen.1003065 (PMC3516541; doi:10.1371/journal.pgen.1003065)
Supplement: Table S11 — HBV integrations that map to the human repeat sequences. (XLSX) [file pgen.1003065.s013.xlsx]

## Sheet: Sheet1
Table S11. HBV integration to the repeat sequences
Sample	Chromosome	HBV integration junction position	SW SCORE	Perc Div.	Perc Del.	Perc. Ins	position in query			C/+	Matching repeat	repeat class/family	Position in repeat			ID
							Begin	end	(left)				begin	end	(left)
C112	chr2	103820709	324	2.5	0	0	2	41	0	C	L1P3	LINE/L1	-2403	3743	3704	1
N106	chr13	59921279	463	12.3	0	0	1	65	0	C	MER66B	LTR/ERV1	-195	291	227	2
N106	chr17	21668864	238	10.3	2.4	5	2	42	0	C	LTR76	LTR/ERV1	-237	438	399	3
N116	chrX	108297754	285	0	0	0	1	31	-2	+	LSU-rRNA_Hsa	rRNA	4011	4041	-994	4
N13	chr2	196312463	355	10.9	0	0	2	47	-6	C	AluYk11	SINE/Alu	-265	47	2	5
N7	chr2	51654161	338	12.2	0	0	1	49	-2	+	L1MA2	LINE/L1	6058	6106	-198	6
N9	chr6	31171359	394	11.1	0	0	1	54	-2	+	LTR43	LTR/ERV1	77	130	-472	7
